# Supplementary material for: Enhancing the e-learning system based on a novel tasks’ classification load-balancing algorithm
Source: PeerJ Comput Sci. 2021 Sep 9;7:e669. doi: 10.7717/peerj-cs.669 (PMC8444070; doi:10.7717/peerj-cs.669)
Supplement: Supplemental Information 6 [file peerj-cs-07-669-s006.java]

1- URL url = new URL ("http:// https://www.blazemeter.com/");
2- HttpURLConnection con = (HttpURLConnection) url.openConnection ();
3- con.setRequestMethod ("GET");
