# Supplementary material for: Enhancing the e-learning system based on a novel tasks’ classification load-balancing algorithm
Source: PeerJ Comput Sci. 2021 Sep 9;7:e669. doi: 10.7717/peerj-cs.669 (PMC8444070; doi:10.7717/peerj-cs.669)
Supplement: Supplemental Information 7 [file peerj-cs-07-669-s007.java]

HttpURLConnectionProgram.java
package com.mkyong.http;
import javax.net.ssl.HttpsURLConnection;
import java.io.BufferedReader;
import java.io.DataOutputStream;
import java.io.InputStreamReader;
import java.net.HttpURLConnection;
import java.net.URL;
public class HttpURLConnectionExample {
public static void main(String[] args) throws Exception {
HttpURLConnectionExample obj = new HttpURLConnectionProgram();
System.out.println ("Testing 1 - Send Http GET request");
obj.sendGet ();
System.out.println ("Testing 2 - Send Http POST request");
obj.sendPost ();
}
private void sendGet () throws Exception {
String url = "https://www.blazemeter.com/";
HttpURLConnection httpClient =
(HttpURLConnection) new URL(url).openConnection();
 }
}
