# Supplementary material for: Enhancing the e-learning system based on a novel tasks’ classification load-balancing algorithm
Source: PeerJ Comput Sci. 2021 Sep 9;7:e669. doi: 10.7717/peerj-cs.669 (PMC8444070; doi:10.7717/peerj-cs.669)
Supplement: Supplemental Information 8 [file peerj-cs-07-669-s008.java]

// Send post request
httpClient.setDoOutput (true);
try (DataOutputStream wr = new 
DataOutputStream (httpClient.getOutputStream())) {
wr.writeBytes (urlParameters);
wr.flush ();
}
int responseCode = httpClient.getResponseCode ();
System.out.println("\nSending 'POST' request to URL : " + url);
System.out.println("Post parameters : " + urlParameters);
System.out.println("Response Code : " + responseCode);
try (BufferedReader in = new BufferedReader(
new InputStreamReader (httpClient.getInputStream()))) {
String line;
StringBuilder response = new StringBuilder();
while ((line = in.readLine()) != null) {
response.append (line);
}
//print result
System.out.println (response.toString ());
 }
 }
